# Supplementary material for: Andean Tuber Ulluco (Ullucus tuberosus): Phenolic Profiling by UV-Vis Spectrophotometry and UHPLC-ESI-MS/MS
Source: Foods. 2026 Mar 9;15(5):956. doi: 10.3390/foods15050956 (PMC12984910; doi:10.3390/foods15050956)
Supplement: Supplementary file 1 [file foods-15-00956-s001.zip]

Archive with 1 entries (1 files):
- foods-4151518-supplementary.pdf
